# Supplementary material for: Probability Weighted Ensemble Transfer Learning for Predicting Interactions between HIV-1 and Human Proteins
Source: PLoS One. 2013 Nov 18;8(11):e79606. doi: 10.1371/journal.pone.0079606 (PMC3832534; doi:10.1371/journal.pone.0079606)
Supplement: File S1 — Text file contains the overlapped predictions between PWEN-TLM and Bi-clustering [20] ( Optimistic case ). (TXT) [file pone.0079606.s001.txt]

capsid	ACTG1	0.91093
capsid	PRKCA	0.92311
capsid	MAPK1	0.86427
env_gp120	ACTA1	0.5109
env_gp120	ACTA2	0.5109
env_gp120	ACTB	0.5109
env_gp120	ACTB	0.5109
env_gp120	ACTC1	0.5109
env_gp120	ACTG1	0.5109
env_gp120	ACTG1	0.5109
env_gp120	ACTG2	0.5109
env_gp120	CCND1	0.5232
env_gp120	BCL2L1	0.52168
env_gp120	BCL2L1	0.52168
env_gp120	CALM2	0.50605
env_gp120	CALM2	0.50605
env_gp120	CALM2	0.50605
env_gp120	CD247	0.52071
env_gp120	CDK9	0.54712
env_gp120	AP2M1	0.50071
env_gp120	AP2S1	0.51735
env_gp120	CXCR3	0.50678
env_gp120	HRAS	0.51725
env_gp120	IL6R	0.5004
env_gp120	ITPR1	0.50055
env_gp120	NOS3	0.50271
env_gp120	PSMB4	0.50494
env_gp120	RPS6KB1	0.51874
env_gp120	CREB3	0.50012
env_gp120	AP3M2	0.51725
env_gp120	HTATSF1	0.54244
env_gp120	PRMT6	0.51119
env_gp160	ACTB	0.88638
env_gp160	ACTG1	0.84156
env_gp160	CASP3	0.85849
env_gp160	IL10	0.86506
env_gp160	CCL3	0.85728
env_gp41	BCL2	0.89437
env_gp41	NFKB1	0.78439
env_gp41	NFKBIA	0.7847
env_gp41	MAPK1	0.89855
Gag_Pr55	CD4	0.79074
Gag_Pr55	IFNG	0.79282
Gag_Pr55	MAPK1	0.73451
integrase	CD4	0.51474
integrase	MAPK1	0.52515
integrase	MAPK3	0.51328
matrix	IL10	0.81827
matrix	NFKBIA	0.60967
Nef	HSPA5	0.93224
Nef	CYCS	0.91118
nucleocapsid	CASP3	0.51144
nucleocapsid	PRKCA	0.54812
retropepsin	CD4	0.78163
retropepsin	IFNG	0.71888
Rev	ACTG1	0.95089
Rev	CD4	0.68148
Rev	IFNG	0.70131
RT	CD4	0.51474
RT	NFKBIA	0.51369
Tat	APOA1	0.71101
Tat	C3	0.81552
Tat	C5AR1	0.65261
Tat	CALM2	0.88019
Tat	CALM2	0.88019
Tat	CALM2	0.88019
Tat	CASP1	0.52989
Tat	CASP9	0.65943
Tat	CD1D	0.68944
Tat	CD40LG	0.93557
Tat	CD58	0.52376
Tat	CD59	0.70558
Tat	CHUK	0.78386
Tat	AP1S1	0.52943
Tat	MAPK14	0.87595
Tat	CTLA4	0.78179
Tat	FCER2	0.8134
Tat	FYN	0.6674
Tat	HCK	0.81304
Tat	IFNA2	0.93504
Tat	IFNA7	0.95759
Tat	IFNA16	0.91491
Tat	IKBKB	0.82688
Tat	IL15	0.84313
Tat	INDO	0.68006
Tat	ITGAM	0.75642
Tat	LYN	0.8341
Tat	NEDD4	0.79678
Tat	PLEC1	0.7467
Tat	PPIA	0.82295
Tat	ABCE1	0.5399
Tat	TCEB1	0.76533
Tat	TFRC	0.83832
Tat	TOP1	0.57394
Tat	TXN	0.69061
Tat	VAV1	0.70794
Tat	EZR	0.83214
Tat	VIM	0.71813
Tat	YWHAB	0.72174
Tat	YWHAE	0.60305
Tat	CUL5	0.7087
Tat	TNFSF11	0.92288
Tat	AIFM1	0.6769
Tat	RBX1	0.57872
Tat	IPO7	0.64024
Tat	SP140	0.79881
Tat	NOX1	0.84281
Tat	APOBEC3C	0.69118
Tat	CD209	0.70471
Tat	AICDA	0.71375
Tat	APOBEC3G	0.55844
Tat	ITCH	0.77288
Vif	PARP1	0.93316
Vif	CASP3	0.87794
Vif	EEF1A1	0.83745
Vif	IFNG	0.79221
Vif	KPNB1	0.9201
Vif	TNPO1	0.91979
Vif	RANBP5	0.92405
Vif	NFKBIA	0.81611
Vif	PML	0.87477
Vif	PRKCA	0.94265
Vif	PRKDC	0.86572
Vif	RAD51	0.61261
Vif	SMARCB1	0.83721
Vif	XRCC5	0.72783
Vif	CCT4	0.77338
Vpr	ACTB	0.91451
Vpr	PRKCA	0.90164
Vpr	MAPK3	0.85974
Vpu	ACTG1	0.86703
Vpu	MAPK1	0.88828
