# Supplementary material for: Probability Weighted Ensemble Transfer Learning for Predicting Interactions between HIV-1 and Human Proteins
Source: PLoS One. 2013 Nov 18;8(11):e79606. doi: 10.1371/journal.pone.0079606 (PMC3832534; doi:10.1371/journal.pone.0079606)
Supplement: File S2 — Text file contains the overlapped predictions between PWEN-TLM and Bi-clustering [20] ( Pessimistic case ). (TXT) [file pone.0079606.s002.txt]

capsid	ACTG1	0.8956
capsid	PRKCA	0.93572
capsid	MAPK1	0.80222
env_gp120	ACTA1	0.86063
env_gp120	ACTA2	0.86063
env_gp120	ACTB	0.86063
env_gp120	ACTB	0.86063
env_gp120	ACTC1	0.86063
env_gp120	ACTG1	0.86063
env_gp120	ACTG1	0.86063
env_gp120	ACTG2	0.86063
env_gp120	ACTN4	0.73113
env_gp120	AP2A2	0.69641
env_gp120	AP2B1	0.81342
env_gp120	BAD	0.70821
env_gp120	CCND1	0.88648
env_gp120	BCL2L1	0.88329
env_gp120	BCL2L1	0.88329
env_gp120	CALM2	0.85044
env_gp120	CALM2	0.85044
env_gp120	CALM2	0.85044
env_gp120	CASP8	0.8163
env_gp120	CAV1	0.81315
env_gp120	CD247	0.88125
env_gp120	CD86	0.83505
env_gp120	CDK9	0.93671
env_gp120	AP2M1	0.83923
env_gp120	AP1S1	0.65403
env_gp120	AP2S1	0.87418
env_gp120	CTLA4	0.72117
env_gp120	CTNNA1	0.58693
env_gp120	ELA2	0.52256
env_gp120	CXCR3	0.85198
env_gp120	GRB2	0.80223
env_gp120	HRAS	0.87397
env_gp120	ERAS	0.83481
env_gp120	HSPD1	0.71059
env_gp120	IL6R	0.83857
env_gp120	ITPR1	0.8389
env_gp120	NOS3	0.84343
env_gp120	FURIN	0.77849
env_gp120	PAK1	0.81891
env_gp120	PSMB4	0.84812
env_gp120	RAC1	0.82714
env_gp120	RAC2	0.82042
env_gp120	RPS6KB1	0.8771
env_gp120	SOD2	0.70775
env_gp120	SOD3	0.78555
env_gp120	SRC	0.79536
env_gp120	SRF	0.66843
env_gp120	VAV1	0.76558
env_gp120	AP1S2	0.64586
env_gp120	AP1M1	0.66961
env_gp120	AP1M2	0.62949
env_gp120	M6PRBP1	0.73464
env_gp120	CREB3	0.83798
env_gp120	RABAC1	0.6187
env_gp120	AP3M2	0.87396
env_gp120	MGAT4B	0.66263
env_gp120	MGAT4C	0.53816
env_gp120	HTATSF1	0.92688
env_gp120	PRMT6	0.86125
env_gp160	ACTB	0.86644
env_gp160	ACTG1	0.86644
env_gp160	CASP3	0.88287
env_gp160	IL10	0.90242
env_gp160	CCL3	0.88032
env_gp41	BCL2	0.86441
env_gp41	NFKB1	0.78833
env_gp41	NFKBIA	0.8425
env_gp41	MAPK1	0.89876
Gag_Pr55	CD4	0.66096
Gag_Pr55	IFNG	0.6931
integrase	CD4	0.86869
integrase	IFNA1	0.79718
integrase	MAPK1	0.89056
integrase	MAPK3	0.86564
integrase	SAT1	0.79344
integrase	TCEB2	0.78912
matrix	IL10	0.84385
Nef	HSPA5	0.89332
Nef	CYCS	0.90848
nucleocapsid	CASP3	0.86176
nucleocapsid	IFNG	0.8144
nucleocapsid	PRKCA	0.93882
retropepsin	CD4	0.72729
retropepsin	IFNG	0.63035
Rev	ACTG1	0.92512
Rev	CD4	0.78171
Rev	IFNG	0.69645
RT	CD4	0.86869
RT	NFKBIA	0.86649
Tat	APOA1	0.76791
Tat	C3	0.70963
Tat	C5AR1	0.67451
Tat	CALM2	0.88776
Tat	CALM2	0.88776
Tat	CALM2	0.88776
Tat	CASP9	0.72812
Tat	CD1D	0.67792
Tat	CD40LG	0.90136
Tat	CD58	0.69461
Tat	CD59	0.84146
Tat	CHUK	0.74029
Tat	AP1S1	0.59154
Tat	MAPK14	0.80229
Tat	CTLA4	0.80225
Tat	FCER2	0.76591
Tat	FYN	0.64341
Tat	HCK	0.84594
Tat	IFNA2	0.89042
Tat	IFNA7	0.94711
Tat	IFNA16	0.92681
Tat	IKBKB	0.75913
Tat	IL15	0.70317
Tat	INDO	0.71974
Tat	ITGAM	0.67105
Tat	LYN	0.72999
Tat	NEDD4	0.79265
Tat	PLEC1	0.71536
Tat	PPIA	0.8953
Tat	ABCE1	0.59613
Tat	TCEB1	0.7574
Tat	TFRC	0.78055
Tat	TOP1	0.52974
Tat	TXN	0.73477
Tat	VAV1	0.72436
Tat	EZR	0.73647
Tat	VIM	0.5532
Tat	YWHAE	0.58428
Tat	CUL5	0.81876
Tat	TNFSF11	0.90898
Tat	AP1S2	0.54565
Tat	AP1G2	0.54907
Tat	AP1M1	0.56093
Tat	AIFM1	0.61962
Tat	RBX1	0.65952
Tat	IPO7	0.56585
Tat	SP140	0.8182
Tat	NOX1	0.90421
Tat	APOBEC3C	0.78533
Tat	CD209	0.6679
Tat	RNF216	0.644
Tat	AICDA	0.90082
Tat	APOBEC3G	0.75825
Tat	ITCH	0.76988
Vif	PARP1	0.91587
Vif	CASP3	0.80927
Vif	EEF1A1	0.8251
Vif	IFNG	0.76617
Vif	KPNB1	0.86311
Vif	TNPO1	0.89671
Vif	RANBP5	0.90216
Vif	NFKBIA	0.80319
Vif	PML	0.79469
Vif	PRKCA	0.93592
Vif	PRKDC	0.86065
Vif	SMARCB1	0.81915
Vif	XRCC5	0.54806
Vif	CCT4	0.7578
Vpr	ACTB	0.887
Vpr	PRKCA	0.90449
Vpr	MAPK3	0.8165
Vpu	ACTG1	0.88971
Vpu	MAPK1	0.89576
