# Supplementary material for: Probability Weighted Ensemble Transfer Learning for Predicting Interactions between HIV-1 and Human Proteins
Source: PLoS One. 2013 Nov 18;8(11):e79606. doi: 10.1371/journal.pone.0079606 (PMC3832534; doi:10.1371/journal.pone.0079606)
Supplement: File S3 — Text file contains the overlapped predictions among PWEN-TLM , Bi-clustering [20] and the method [6] ( Optimistic case ). (TXT) [file pone.0079606.s003.txt]

capsid	ACTG1	0.91093
capsid	PRKCA	0.92311
capsid	MAPK1	0.86427
env_gp120	ACTA1	0.5109
env_gp120	ACTA2	0.5109
env_gp120	ACTB	0.5109
env_gp120	ACTC1	0.5109
env_gp120	ACTG1	0.5109
env_gp120	BCL2L1	0.52168
env_gp120	CALM2	0.50605
env_gp120	CD247	0.52071
env_gp120	AP2M1	0.50071
env_gp120	AP2S1	0.51735
env_gp120	CREB3	0.50012
env_gp160	ACTG1	0.84156
env_gp160	CASP3	0.85849
env_gp160	CCL3	0.85728
env_gp41	MAPK1	0.89855
Gag_Pr55	CD4	0.79074
Gag_Pr55	IFNG	0.79282
Gag_Pr55	MAPK1	0.73451
integrase	CD4	0.51474
integrase	MAPK1	0.52515
integrase	MAPK3	0.51328
nucleocapsid	CASP3	0.51144
nucleocapsid	PRKCA	0.54812
Rev	IFNG	0.70131
RT	CD4	0.51474
Tat	CALM2	0.88019
Tat	CASP1	0.52989
Tat	CASP9	0.65943
Tat	CHUK	0.78386
Tat	MAPK14	0.87595
Tat	FYN	0.6674
Tat	HCK	0.81304
Tat	IKBKB	0.82688
Tat	LYN	0.8341
Tat	NEDD4	0.79678
Tat	PPIA	0.82295
Tat	TCEB1	0.76533
Tat	TOP1	0.57394
Tat	TXN	0.69061
Tat	VAV1	0.70794
Tat	VIM	0.71813
Tat	YWHAE	0.60305
Tat	CUL5	0.7087
