# Supplementary material for: Probability Weighted Ensemble Transfer Learning for Predicting Interactions between HIV-1 and Human Proteins
Source: PLoS One. 2013 Nov 18;8(11):e79606. doi: 10.1371/journal.pone.0079606 (PMC3832534; doi:10.1371/journal.pone.0079606)
Supplement: File S4 — Text file contains the overlapped predictions among PWEN-TLM , Bi-clustering [20] and the method [6] ( Pessimistic case ). (TXT) [file pone.0079606.s004.txt]

capsid	ACTG1	0.8956
capsid	PRKCA	0.93572
capsid	MAPK1	0.80222
env_gp120	ACTA1	0.86063
env_gp120	ACTA2	0.86063
env_gp120	ACTB	0.86063
env_gp120	ACTC1	0.86063
env_gp120	ACTG1	0.86063
env_gp120	AP2A2	0.69641
env_gp120	AP2B1	0.81342
env_gp120	BCL2L1	0.88329
env_gp120	CALM2	0.85044
env_gp120	CASP8	0.8163
env_gp120	CAV1	0.81315
env_gp120	CD247	0.88125
env_gp120	AP2M1	0.83923
env_gp120	AP1S1	0.65403
env_gp120	AP2S1	0.87418
env_gp120	CTNNA1	0.58693
env_gp120	ELA2	0.52256
env_gp120	HSPD1	0.71059
env_gp120	FURIN	0.77849
env_gp120	PAK1	0.81891
env_gp120	SRC	0.79536
env_gp120	AP1M1	0.66961
env_gp120	M6PRBP1	0.73464
env_gp120	CREB3	0.83798
env_gp120	RABAC1	0.6187
env_gp160	ACTG1	0.86644
env_gp160	CASP3	0.88287
env_gp160	CCL3	0.88032
env_gp41	MAPK1	0.89876
Gag_Pr55	CD4	0.66096
Gag_Pr55	IFNG	0.6931
integrase	CD4	0.86869
integrase	MAPK1	0.89056
integrase	MAPK3	0.86564
integrase	SAT1	0.79344
nucleocapsid	CASP3	0.86176
nucleocapsid	IFNG	0.8144
nucleocapsid	PRKCA	0.93882
Rev	IFNG	0.69645
RT	CD4	0.86869
Tat	CALM2	0.88776
Tat	CASP9	0.72812
Tat	CHUK	0.74029
Tat	MAPK14	0.80229
Tat	FYN	0.64341
Tat	HCK	0.84594
Tat	IKBKB	0.75913
Tat	LYN	0.72999
Tat	NEDD4	0.79265
Tat	PPIA	0.8953
Tat	TCEB1	0.7574
Tat	TOP1	0.52974
Tat	TXN	0.73477
Tat	VAV1	0.72436
Tat	VIM	0.5532
Tat	YWHAE	0.58428
Tat	CUL5	0.81876
Tat	AP1M1	0.56093
