# Supplementary material for: Probability Weighted Ensemble Transfer Learning for Predicting Interactions between HIV-1 and Human Proteins
Source: PLoS One. 2013 Nov 18;8(11):e79606. doi: 10.1371/journal.pone.0079606 (PMC3832534; doi:10.1371/journal.pone.0079606)
Supplement: File S5 — Text file contains the predictions between HIV-1 and peripheral human proteins ( Optimistic case ). (TXT) [file pone.0079606.s005.txt]

B0FAM1	Q8IXI1	0.79181
B0FAM1	P61916	0.53786
B0FAM1	Q9BV94	0.73896
B0FAM1	P30414	0.65758
B0FAM1	Q8IUC8	0.58368
B0FAM1	Q9NYK1	0.65395
B0FAM1	O14657	0.50746
B0FAM1	P23435	0.52388
B0FAM1	O60884	0.64382
B0FAM1	P09972	0.55866
B0FAM1	Q9NRW3	0.67974
B0FAM1	Q6VIB9	0.71352
B0FAM1	P02655	0.56027
B0FAM1	Q86Z14	0.55391
B0FAM1	Q9NTJ4	0.71535
B0FAM1	Q14696	0.6626
B0FAM1	Q9NY97	0.67559
B0FAM1	O43173	0.55293
B0FAM1	Q9P035	0.81653
B0FAM1	O43916	0.7502
B0FAM1	P09669	0.71061
B0FAM1	O00754	0.84682
B0FAM1	P13866	0.5326
B0FAM1	Q9NYU2	0.85892
B0FAM1	Q06210	0.53569
B0FAM1	Q01650	0.58586
B0FAM1	Q96QB1	0.55378
B0FAM1	Q92622	0.51453
B0FAM1	O14967	0.65097
B0FAM1	Q9NY25	0.5318
B0FAM1	Q96E93	0.61673
B0FAM1	P25067	0.65385
B0FAM1	P06126	0.75969
B0FAM1	O14548	0.72971
B0FAM1	Q9H293	0.5898
B0FAM1	O60476	0.79733
B0FAM1	P04746	0.60502
B0FAM1	P54793	0.51449
B0FAM1	Q13454	0.55984
B0FAM1	P41732	0.50825
B0FAM1	P13667	0.78096
B0FAM1	Q08188	0.8631
B0FAM1	Q9BU89	0.55335
B0FAM1	Q8N3T1	0.59103
B0FAM1	Q9UDY4	0.67307
B0FAM1	O75947	0.69094
B0FAM1	P04062	0.75466
B0FAM1	Q9NR34	0.86715
B9A2Q4	P09972	0.61129
B9A2Q4	Q9NS18	0.5397
B9A2Q4	Q8NDV3	0.5085
B9A2Q4	P41732	0.53337
B9A2Q4	O75947	0.56701
B9A2Q4	Q9H293	0.57916
B9A2Q4	Q96E93	0.51066
B9A2Q4	Q9UBB4	0.59093
B9A2Q4	Q9NYU2	0.54506
B9A2Q4	P09669	0.65714
B9A2Q4	P02655	0.52025
B9A2Q4	P30414	0.67996
B9A2Q4	P47755	0.56062
B9A2Q4	P22897	0.50388
B9A2Q4	Q15003	0.52414
B9A2Q4	P06126	0.59305
B9A2Q4	Q9P035	0.55909
B9A2Q4	Q08188	0.74911
B9A2Q4	Q9Y3U8	0.55198
B9A2Q4	Q9BU89	0.57338
B9A2Q4	Q9UNT1	0.50171
B9A2Q4	P62899	0.54819
B9A2Q4	Q9H1A4	0.51197
B9A2Q4	Q9NYK1	0.56439
B9A2Q4	P04062	0.57381
B9A2Q4	P46781	0.51854
B9A2Q4	O14548	0.586
B9A2Q4	Q9NRW3	0.7506
B9A2Q4	Q96C10	0.59699
B9A2Q4	P13667	0.52139
B9A2Q4	Q06210	0.56138
B9A2Q4	Q8IXI1	0.75257
P04578	P13667	0.87388
P04578	Q9NYU2	0.91816
P04578	P43626	0.65516
P04578	O14967	0.8672
P04578	Q9NZC2	0.57759
P04578	P58215	0.55551
P04578	O95858	0.57292
P04578	O14548	0.70838
P04578	Q9UDY4	0.78925
P04578	Q96LT4	0.514
P04578	Q8IUC8	0.70175
P04578	P04746	0.63271
P04578	P41732	0.63475
P04578	Q9NZ43	0.56336
P04578	P04062	0.78866
P04578	P25067	0.67675
P04578	O14657	0.60992
P04578	Q96DC7	0.51753
P04578	Q8N3T1	0.70799
P04578	Q9P035	0.88608
P04578	P54793	0.5442
P04578	Q96E93	0.77629
P04578	Q9BZ71	0.51411
P04578	Q9NTJ4	0.73778
P04578	Q14696	0.81053
P04578	Q9UKU0	0.52671
P04578	Q9NYK1	0.62328
P04578	Q9Y2I7	0.53605
P04578	P23435	0.64837
P04578	P11712	0.5456
P04578	Q6VIB9	0.81629
P04578	Q9BV94	0.80997
P04578	O60542	0.50793
P04578	Q9NY97	0.86018
P04578	O75509	0.62536
P04578	P30414	0.77889
P04578	Q9NY25	0.60577
P04578	Q6UW60	0.68762
P04578	Q86Z14	0.71621
P04578	Q5I7T1	0.67163
P04578	P13866	0.75487
P04578	Q9BVL2	0.57917
P04578	P09669	0.77186
P04578	P56703	0.50659
P04578	O75947	0.73044
P04578	O43916	0.86763
P04578	P40200	0.59235
P04578	P61916	0.54379
P04578	Q9NRW3	0.67203
P04578	Q86V24	0.59774
P04578	Q08188	0.80869
P04578	O43173	0.70445
P04578	Q9H293	0.61988
P04578	O75096	0.61387
P04578	Q01650	0.85537
P04578	P06126	0.82224
P04578	P02655	0.59454
P04578	Q8IXI1	0.81598
P04578	Q13454	0.7192
P04578	O00754	0.84524
P04578	Q9NR34	0.9107
P04578	O60476	0.9093
P04578	P56589	0.55011
P04578	O60884	0.78776
P04585	Q9UBB4	0.50912
P04585	P09669	0.56014
P04585	Q5GLZ8	0.6555
P04585	P30414	0.76424
P04585	P61916	0.55694
P04585	P06126	0.57289
P04585	Q9UHH9	0.53532
P04585	Q9NR34	0.5136
P04585	Q06210	0.56945
P04585	O75947	0.545
P04585	Q9NRW3	0.74557
P04585	P04062	0.58993
P04585	Q9BU89	0.61411
P04585	P09972	0.63049
P04585	Q9H293	0.55662
P04585	Q01650	0.59232
P04585	Q9UBY5	0.50183
P04585	Q96C10	0.5113
P04585	P46781	0.67627
P04585	Q9UEY8	0.51769
P04585	Q08188	0.62803
P04585	Q6VIB9	0.51751
P04585	Q9NYK1	0.57246
P04585	Q9BV94	0.51283
P04585	P56589	0.51824
P04585	Q9UKY0	0.52324
P04585	Q15003	0.51421
P04585	Q9Y3U8	0.64437
P04585	Q969V5	0.52465
P04585	P13866	0.53499
P04585	Q9P2I0	0.66832
P04585	P47755	0.57238
P04585	P62280	0.51492
P04585	P13667	0.59016
P04585	P58107	0.51395
P04585	Q8N4N8	0.56734
P04585	Q9NS18	0.59734
P04585	Q8IXI1	0.77075
P04585	Q13342	0.62083
P04585	O14967	0.55607
P04585	Q9H1A4	0.68
P04585	Q9NYU2	0.51379
P04585	P20292	0.52191
P04585	P02750	0.52176
P04585	Q9P035	0.56079
P04585	P62899	0.64213
P04585	Q9Y2I7	0.5859
P04591	Q14168	0.57176
P04591	P20292	0.55311
P04591	Q96QB1	0.51924
P04591	Q9NYK1	0.68906
P04591	P09669	0.61944
P04591	Q9UBY5	0.53813
P04591	Q8IXI1	0.80826
P04591	P98073	0.53274
P04591	Q9UNT1	0.59032
P04591	P40200	0.55161
P04591	O75509	0.66541
P04591	Q9BVL2	0.51885
P04591	Q9NZC2	0.65995
P04591	P04062	0.60265
P04591	Q9H1A4	0.61407
P04591	Q9NX01	0.52134
P04591	Q8WWL7	0.5155
P04591	P09525	0.54522
P04591	P30414	0.79011
P04591	Q96RN1	0.51076
P04591	Q9NY25	0.62748
P04591	P43626	0.73868
P04591	Q9UHH9	0.50332
P04591	Q96FS4	0.50895
P04591	Q08188	0.59286
P04591	Q96E93	0.63926
P04591	O14967	0.55918
P04591	Q9BV94	0.52429
P04591	P23470	0.56417
P04591	P13866	0.66095
P04591	Q969K3	0.50375
P04591	Q9UKY0	0.61224
P04591	Q13454	0.54223
P04591	P13667	0.57555
P04591	O14548	0.60186
P04591	P48029	0.5342
P04591	Q8NBV8	0.50689
P04591	O75027	0.55984
P04591	P22897	0.57175
P04591	O95670	0.56607
P04591	O60542	0.54951
P04591	Q96C10	0.58344
P04591	O76090	0.52718
P04591	Q13304	0.5105
P04591	Q9P2I0	0.70933
P04591	P06126	0.7856
P04591	O95858	0.57067
P04591	Q01650	0.74527
P04591	Q9P035	0.52953
P04591	Q9Y216	0.58775
P04591	O60609	0.6108
P04591	Q8N4N8	0.877
P04591	P47755	0.50611
P04591	P09972	0.67191
P04591	Q06210	0.53278
P04591	Q6VIB9	0.59611
P04591	P30550	0.50964
P04591	Q9NR34	0.52892
P04591	P41732	0.68322
P04591	Q9H293	0.56721
P04591	Q9Y3U8	0.5185
P04591	Q9Y2I7	0.64548
P04591	Q8NHV4	0.50383
P04591	Q5GLZ8	0.5928
P04591	P61916	0.82328
P04591	P56589	0.52737
P04591	Q9Y6V7	0.61042
P04591	P09913	0.54196
P04591	Q9NRW3	0.78172
P04591	P48960	0.52679
P04591	Q13342	0.51558
P04591	P02655	0.57228
P04601	O75096	0.61198
P04601	O95858	0.60013
P04601	Q9NTJ4	0.5218
P04601	P13667	0.67103
P04601	P25067	0.53169
P04601	Q96E93	0.90781
P04601	Q9NY97	0.53359
P04601	Q6VIB9	0.81816
P04601	Q5VV63	0.50597
P04601	Q9BVL2	0.50657
P04601	Q8IXI1	0.84193
P04601	Q08188	0.63962
P04601	P98073	0.61272
P04601	P56703	0.61125
P04601	O60476	0.60109
P04601	P09669	0.73712
P04601	Q86UN2	0.51169
P04601	P02750	0.5422
P04601	Q9NY25	0.69232
P04601	Q9Y2I7	0.54849
P04601	P48960	0.67143
P04601	Q8N441	0.50914
P04601	O75947	0.64121
P04601	Q9UPU3	0.53973
P04601	O00754	0.55982
P04601	P40200	0.69463
P04601	Q13449	0.57075
P04601	P04062	0.83769
P04601	Q9UDY4	0.68411
P04601	Q9NYU2	0.62765
P04601	P30550	0.52848
P04601	Q06210	0.58968
P04601	Q7L1I2	0.50594
P04601	Q9BU20	0.51454
P04601	P02655	0.53133
P04601	O60542	0.6042
P04601	Q9NYK1	0.71708
P04601	Q9UNT1	0.63992
P04601	Q13454	0.5666
P04601	P11712	0.58946
P04601	Q96FS4	0.58275
P04601	P58215	0.78086
P04601	Q6W4X9	0.54751
P04601	P13866	0.7077
P04601	O14548	0.6973
P04601	P23435	0.63
P04601	P30414	0.76176
P04601	P04746	0.51389
P04601	P06126	0.87192
P04601	Q8NDV3	0.54705
P04601	Q96S96	0.52805
P04601	P22897	0.88117
P04601	Q9NZ43	0.52276
P04601	O75027	0.56243
P04601	Q14714	0.50772
P04601	O14967	0.65027
P04601	Q9NR31	0.53608
P04601	Q9H293	0.69437
P04601	Q8NAU1	0.50106
P04601	O75509	0.64705
P04601	P23515	0.53921
P04601	Q8N4N8	0.55665
P04601	P43626	0.81788
P04601	Q6UW60	0.64629
P04601	O60884	0.53967
P04601	Q8WWL7	0.68695
P04601	Q96QB1	0.51269
P04601	P41732	0.63999
P04601	Q9P035	0.58026
P04601	Q9BV94	0.57732
P04601	O14657	0.54229
P04601	Q9NRW3	0.64715
P04601	Q9NR34	0.61166
P04601	Q86Z14	0.62645
P04601	Q01650	0.76649
P04601	Q9NZC2	0.6001
P04601	Q9BZ71	0.51608
P04601	P61916	0.60525
P04601	P09972	0.71342
P04608	Q8IVW6	0.55532
P04608	Q8WWL7	0.70152
P04608	P25067	0.67883
P04608	Q13342	0.79836
P04608	P48960	0.62595
P04608	Q5SW79	0.53104
P04608	Q9NY25	0.57006
P04608	Q9NRW3	0.69386
P04608	P41732	0.51747
P04608	P56703	0.61295
P04608	P22897	0.79975
P04608	Q9ULV3	0.52025
P04608	O14548	0.70635
P04608	Q6W4X9	0.55478
P04608	O60542	0.5896
P04608	Q9H293	0.78508
P04608	P43626	0.57863
P04608	Q8IXI1	0.7039
P04608	P58215	0.71331
P04608	Q9NYP9	0.6074
P04608	Q9NYK1	0.70276
P04608	P06126	0.78396
P04608	Q96QE5	0.54405
P04608	P09669	0.83882
P04608	Q86WX3	0.54522
P04608	P13866	0.82327
P04608	Q9BV94	0.52791
P04608	Q9UHG2	0.50281
P04608	P61916	0.60517
P04608	Q9P2I0	0.7605
P04608	Q96FS4	0.54693
P04608	Q9H668	0.61036
P04608	Q99877	0.89819
P04608	Q15003	0.75414
P04608	Q9NRC8	0.67132
P04608	O00472	0.73631
P04608	Q96C10	0.6728
P04608	Q14696	0.54815
P04608	P51460	0.5263
P04608	P40200	0.53284
P04608	O14967	0.62717
P04608	P30414	0.67464
P04608	Q01650	0.62917
P04608	Q6UW60	0.54982
P04608	Q9H1A4	0.65621
P04608	O75509	0.52562
P04608	Q8NDV3	0.80517
P04608	Q9UBB4	0.53945
P04608	Q6VIB9	0.73489
P04608	Q14508	0.50341
P04608	Q96E93	0.75416
P04608	P04062	0.7779
P04608	P02655	0.56692
P04608	P23435	0.525
P04608	Q9H9B1	0.64904
P04608	A7E2X1	0.54767
P04608	Q92925	0.72474
P04608	Q9UJJ9	0.54014
P04608	Q9NYU2	0.54883
P04618	Q9Y6F1	0.58106
P04618	P62899	0.90277
P04618	Q13342	0.64906
P04618	Q8IVW6	0.53344
P04618	P09913	0.56937
P04618	Q8NDV3	0.74185
P04618	P06126	0.69743
P04618	Q99877	0.82326
P04618	Q9H1A4	0.68648
P04618	O14548	0.77385
P04618	P62280	0.81979
P04618	Q6VIB9	0.69509
P04618	O75947	0.50862
P04618	Q5GLZ8	0.53742
P04618	Q9H9A5	0.51193
P04618	Q9BU89	0.66162
P04618	Q8IXQ6	0.55132
P04618	P13866	0.63872
P04618	Q9P035	0.55552
P04618	Q13601	0.75715
P04618	Q92925	0.6383
P04618	Q96E93	0.50059
P04618	Q96C10	0.74133
P04618	Q9NRX2	0.52659
P04618	Q8N4N8	0.59763
P04618	Q06210	0.70274
P04618	Q08188	0.68036
P04618	Q8IXI1	0.72403
P04618	P09669	0.74159
P04618	O15523	0.63324
P04618	O14657	0.50336
P04618	Q9NRC8	0.60636
P04618	Q14206	0.518
P04618	P46781	0.89867
P04618	P22897	0.53658
P04618	Q96QE5	0.58053
P04618	Q9NYK1	0.51296
P04618	P09972	0.63478
P04618	Q9ULV3	0.50459
P04618	Q8IX01	0.61748
P04618	P30414	0.74596
P04618	Q9UHH9	0.56236
P04618	Q8WWL7	0.7022
P04618	Q9Y3U8	0.86451
P04618	Q9NYU2	0.61572
P04618	O00472	0.60236
P04618	Q9NR34	0.53068
P04618	Q15003	0.66667
P04618	Q5SW79	0.54539
P04618	Q9Y6V7	0.63236
P04618	Q9NRW3	0.80342
P04618	Q9H668	0.66029
P04618	A7E2X1	0.52813
P04618	O14967	0.60958
P04618	Q9UPQ9	0.54957
P04618	Q9UBB4	0.76231
P04618	P47755	0.54588
P04618	Q9P2I0	0.87304
P04618	P04062	0.71398
P04618	Q9NYP9	0.65818
P04618	Q01650	0.74799
P69722	P50876	0.51369
P69722	Q01650	0.72162
P69722	Q9H9B1	0.50038
P69722	Q9UBB4	0.58581
P69722	Q08188	0.60866
P69722	Q8IXI1	0.69331
P69722	P41732	0.58053
P69722	Q99877	0.61193
P69722	P09972	0.58983
P69722	P13866	0.64927
P69722	Q9H1A4	0.72535
P69722	Q8NDV3	0.591
P69722	O14657	0.53622
P69722	O14967	0.66208
P69722	Q9NR34	0.54984
P69722	Q6VIB9	0.71674
P69722	Q8IXQ6	0.51389
P69722	Q9NRC8	0.51209
P69722	Q9NY25	0.6071
P69722	Q9NRW3	0.76213
P69722	Q13342	0.75794
P69722	Q9P035	0.64792
P69722	O75947	0.67115
P69722	Q06210	0.58621
P69722	P46781	0.50752
P69722	O60542	0.51193
P69722	P40200	0.50481
P69722	Q9Y6F1	0.50653
P69722	Q9NZ43	0.52181
P69722	Q9NYU2	0.58829
P69722	Q86Z14	0.5328
P69722	Q9Y3U8	0.54893
P69722	Q8N4N8	0.50808
P69722	Q5GLZ8	0.56089
P69722	O14548	0.65553
P69722	P47755	0.50223
P69722	Q96E93	0.68382
P69722	Q9H668	0.50153
P69722	Q9Y2I7	0.53528
P69722	Q9H293	0.55339
P69722	P22897	0.61743
P69722	P43626	0.52667
P69722	Q9P2I0	0.61683
P69722	Q9BU89	0.59792
P69722	Q9NY97	0.51998
P69722	Q9UDY4	0.56983
P69722	P58215	0.54738
P69722	Q8WWL7	0.67145
P69722	P06126	0.74671
P69722	P13667	0.55769
P69722	Q96C10	0.62304
P69722	Q9BV94	0.52732
P69722	P04062	0.64455
P69722	P30414	0.79683
P69722	P09669	0.72982
P69722	Q969V5	0.53294
P69722	Q9NYK1	0.64432
Q71B31	Q5SW79	0.5498
Q71B31	Q9NYK1	0.56266
Q71B31	Q6VIB9	0.53651
Q71B31	Q9UDY4	0.524
Q71B31	P06126	0.62404
Q71B31	Q9H9B1	0.50216
Q71B31	Q8NDV3	0.55647
Q71B31	P30414	0.73606
Q71B31	O75947	0.57057
Q71B31	Q5GLZ8	0.55814
Q71B31	Q9P035	0.63983
Q71B31	Q9NTJ4	0.53492
Q71B31	Q9Y6F1	0.50931
Q71B31	Q9NS18	0.65937
Q71B31	Q96C10	0.631
Q71B31	Q9NYU2	0.56686
Q71B31	Q9BU89	0.61597
Q71B31	P47755	0.5548
Q71B31	Q9UBB4	0.50361
Q71B31	Q99877	0.5272
Q71B31	Q13601	0.56741
Q71B31	P13667	0.60573
Q71B31	Q8IXI1	0.6704
Q71B31	Q15003	0.54059
Q71B31	P04746	0.50139
Q71B31	Q13342	0.55524
Q71B31	Q9Y3U8	0.54174
Q71B31	Q96E93	0.52968
Q71B31	O00754	0.56284
Q71B31	P62899	0.5054
Q71B31	P09669	0.67232
Q71B31	P09972	0.69031
Q71B31	Q06210	0.58717
Q71B31	P04062	0.65314
Q71B31	Q9P2I0	0.57725
Q71B31	Q9H1A4	0.57938
Q71B31	P22897	0.51657
Q71B31	P61916	0.5874
Q71B31	Q9NRC8	0.50222
Q71B31	Q9NRW3	0.76905
Q71B31	O14548	0.67884
Q71B31	Q08188	0.70993
Q72874	O60884	0.52853
Q72874	Q13601	0.67542
Q72874	Q9NYP9	0.60944
Q72874	Q9NRW3	0.76134
Q72874	Q9NX01	0.569
Q72874	Q9NYK1	0.57451
Q72874	O14967	0.56035
Q72874	Q9BU89	0.77363
Q72874	P47755	0.74178
Q72874	P62899	0.82082
Q72874	Q9P2I0	0.6816
Q72874	Q14147	0.53009
Q72874	Q9Y6V7	0.62038
Q72874	P04062	0.59278
Q72874	Q8NDV3	0.58591
Q72874	O14548	0.54949
Q72874	O75947	0.64147
Q72874	Q8IXI1	0.69968
Q72874	Q9H668	0.55345
Q72874	Q96QE5	0.5476
Q72874	Q99877	0.58742
Q72874	Q9NYU2	0.62213
Q72874	Q9H1A4	0.74341
Q72874	P30414	0.73416
Q72874	P62280	0.60146
Q72874	Q9Y3U8	0.78774
Q72874	Q9ULV3	0.52178
Q72874	Q15003	0.70957
Q72874	Q9H9B1	0.50226
Q72874	Q08188	0.73638
Q72874	P13667	0.6633
Q72874	Q9Y6F1	0.59951
Q72874	Q9NRC8	0.52612
Q72874	Q8N4N8	0.52145
Q72874	Q99707	0.50248
Q72874	P58107	0.64484
Q72874	Q9NZN9	0.52299
Q72874	Q9P035	0.67842
Q72874	Q9UDY4	0.63187
Q72874	P46781	0.7823
Q72874	O00754	0.5395
Q72874	Q8IX01	0.63238
Q72874	Q96C10	0.6788
Q72874	Q9UEY8	0.61767
Q72874	Q9NR34	0.51665
Q72874	Q5SW79	0.56766
Q72874	Q9NS18	0.75328
Q72874	P09972	0.74291
Q72874	Q9UBB4	0.70971
Q72874	P09669	0.59326
Q72874	Q06210	0.60073
Q72874	Q13342	0.58192
Q72874	O15523	0.647
Q72874	P12882	0.73938
Q72874	P61916	0.51747
Q72874	O60307	0.52026
Q72874	Q5GLZ8	0.58106
Q77YF9	Q8WWL7	0.72011
Q77YF9	Q96C10	0.57587
Q77YF9	Q15003	0.61126
Q77YF9	Q9NRC8	0.55913
Q77YF9	Q9Y248	0.54895
Q77YF9	Q9P2I0	0.59813
Q77YF9	Q99877	0.63632
Q77YF9	Q9BVL2	0.5287
Q77YF9	P55318	0.57287
Q77YF9	Q9UBB4	0.53898
Q77YF9	Q96E93	0.60795
Q77YF9	Q92925	0.51095
Q77YF9	Q9NYK1	0.53121
Q77YF9	O00754	0.51228
Q77YF9	Q9H293	0.54896
Q77YF9	O75509	0.57209
Q77YF9	P30414	0.69467
Q77YF9	Q9Y6F1	0.54764
Q77YF9	O75947	0.63687
Q77YF9	P13866	0.57249
Q77YF9	Q9ULV3	0.50128
Q77YF9	Q5SW79	0.67883
Q77YF9	Q9H668	0.60851
Q77YF9	P09669	0.77384
Q77YF9	Q9H9B1	0.59277
Q77YF9	P58215	0.58242
Q77YF9	Q9H1A4	0.62675
Q77YF9	P13667	0.59219
Q77YF9	Q8NDV3	0.82327
Q77YF9	Q13342	0.66809
Q77YF9	Q9NS18	0.54125
Q77YF9	P04062	0.63691
Q77YF9	Q9NRW3	0.62463
Q77YF9	P58012	0.61326
Q77YF9	P06126	0.53001
Q77YF9	Q8IXI1	0.64078
Q77YF9	Q9P035	0.56376
Q77YF9	Q9UDY4	0.61636
Q77YF9	Q6VIB9	0.6434
Q77YF9	P56589	0.50811
Q77YF9	Q9NYP9	0.53324
Q77YF9	Q86WX3	0.50167
Q77YF9	O14967	0.58716
Q77YF9	O60884	0.5244
Q77YF9	O14548	0.74052
Q9WB91	P04746	0.52023
Q9WB91	P06126	0.78198
Q9WB91	Q01650	0.59443
Q9WB91	Q9NR34	0.58372
Q9WB91	P09525	0.50317
Q9WB91	Q9H1A4	0.66564
Q9WB91	O14967	0.62687
Q9WB91	Q8IXI1	0.59563
Q9WB91	Q15003	0.69501
Q9WB91	P58215	0.52421
Q9WB91	Q9P035	0.75931
Q9WB91	P09972	0.63632
Q9WB91	Q8NDV3	0.61607
Q9WB91	Q9NYU2	0.56791
Q9WB91	Q99877	0.56556
Q9WB91	Q14206	0.50869
Q9WB91	Q96E93	0.70394
Q9WB91	P41732	0.57187
Q9WB91	P04062	0.78181
Q9WB91	O75509	0.54533
Q9WB91	P61916	0.52984
Q9WB91	Q96LT4	0.51959
Q9WB91	Q5GLZ8	0.52807
Q9WB91	Q9UKU0	0.63174
Q9WB91	Q9UBB4	0.8195
Q9WB91	Q9Y6F1	0.55494
Q9WB91	P13866	0.61674
Q9WB91	Q9NY25	0.58553
Q9WB91	Q06210	0.57949
Q9WB91	P30414	0.69005
Q9WB91	O14657	0.59149
Q9WB91	Q9P2I0	0.50711
Q9WB91	O75947	0.86365
Q9WB91	P09913	0.78336
Q9WB91	Q5SW79	0.6149
Q9WB91	Q8NHV4	0.5135
Q9WB91	P09669	0.78142
Q9WB91	Q96C10	0.63174
Q9WB91	Q9BU89	0.56016
Q9WB91	Q9NRW3	0.78265
Q9WB91	Q8WWL7	0.64541
Q9WB91	O00754	0.58733
Q9WB91	Q9NYP9	0.54343
Q9WB91	Q13342	0.5307
Q9WB91	Q6VIB9	0.68564
Q9WB91	P13667	0.65602
Q9WB91	Q9BV94	0.5768
Q9WB91	Q9UDY4	0.59985
Q9WB91	Q92622	0.5081
Q9WB91	O14548	0.69594
Q9WB91	Q9NRC8	0.53256
Q9WB91	P22897	0.60626
Q9WB91	Q9NYK1	0.6747
Q9WB91	Q08188	0.70696
Q9WB91	Q13601	0.51993
