# Supplementary material for: Probability Weighted Ensemble Transfer Learning for Predicting Interactions between HIV-1 and Human Proteins
Source: PLoS One. 2013 Nov 18;8(11):e79606. doi: 10.1371/journal.pone.0079606 (PMC3832534; doi:10.1371/journal.pone.0079606)
Supplement: File S6 — Text file contains the predictions between HIV-1 and peripheral human proteins ( Pessimistic case ). (TXT) [file pone.0079606.s006.txt]

B0FAM1	Q8IXI1	0.66992
B0FAM1	Q9UKY0	0.51445
B0FAM1	Q9NX01	0.55259
B0FAM1	Q9BV94	0.81489
B0FAM1	P09525	0.57173
B0FAM1	P30414	0.78485
B0FAM1	Q8IUC8	0.67846
B0FAM1	Q9NYK1	0.55436
B0FAM1	P23435	0.85828
B0FAM1	O60884	0.89672
B0FAM1	Q9NRW3	0.746
B0FAM1	Q6VIB9	0.86973
B0FAM1	Q86Z14	0.70656
B0FAM1	Q9NTJ4	0.86988
B0FAM1	Q6W4X9	0.60596
B0FAM1	O95858	0.69602
B0FAM1	Q14696	0.78905
B0FAM1	Q9NY97	0.75225
B0FAM1	O43173	0.63512
B0FAM1	Q9P035	0.86759
B0FAM1	P40200	0.51036
B0FAM1	P58107	0.55419
B0FAM1	O43916	0.83133
B0FAM1	P09669	0.64783
B0FAM1	O00754	0.89207
B0FAM1	J3KN16	0.50403
B0FAM1	P13866	0.54498
B0FAM1	Q9NYU2	0.86765
B0FAM1	O75509	0.70758
B0FAM1	Q01650	0.74385
B0FAM1	O14967	0.86557
B0FAM1	Q9NY25	0.56424
B0FAM1	Q96E93	0.67372
B0FAM1	P25067	0.70466
B0FAM1	P06126	0.92554
B0FAM1	O14548	0.63126
B0FAM1	Q5SW79	0.51684
B0FAM1	Q9H293	0.67322
B0FAM1	O60476	0.90265
B0FAM1	O75096	0.58687
B0FAM1	P04746	0.62387
B0FAM1	P54793	0.65809
B0FAM1	Q9BU20	0.59896
B0FAM1	Q13454	0.61727
B0FAM1	Q96PL1	0.61076
B0FAM1	Q9UJJ9	0.78493
B0FAM1	P41732	0.75448
B0FAM1	P13667	0.85182
B0FAM1	Q96LT4	0.52875
B0FAM1	Q08188	0.89712
B0FAM1	Q8N3T1	0.62355
B0FAM1	Q8N807	0.62382
B0FAM1	Q9UDY4	0.739
B0FAM1	Q9NRC8	0.51803
B0FAM1	O75947	0.62824
B0FAM1	Q86V24	0.504
B0FAM1	P04062	0.63206
B0FAM1	Q9NR34	0.8931
B0FAM1	Q96S96	0.57716
B0FAM1	Q13342	0.56389
B9A2Q4	Q96IQ9	0.51552
B9A2Q4	Q9Y6V7	0.54563
B9A2Q4	Q8NDV3	0.64421
B9A2Q4	Q5SW79	0.51693
B9A2Q4	O95858	0.65252
B9A2Q4	P41732	0.82574
B9A2Q4	O75509	0.53669
B9A2Q4	O60307	0.58647
B9A2Q4	O14967	0.52398
B9A2Q4	Q9H293	0.73064
B9A2Q4	Q76G19	0.50906
B9A2Q4	Q9UBB4	0.5168
B9A2Q4	P09669	0.57423
B9A2Q4	B7ZMF0	0.51281
B9A2Q4	J3KN16	0.51811
B9A2Q4	P30414	0.85296
B9A2Q4	Q9UKY0	0.50191
B9A2Q4	Q13601	0.58102
B9A2Q4	Q15003	0.60697
B9A2Q4	P58107	0.62638
B9A2Q4	P06126	0.59463
B9A2Q4	Q08188	0.71399
B9A2Q4	Q9NRC8	0.61289
B9A2Q4	Q9Y3U8	0.61733
B9A2Q4	Q9UNT1	0.64874
B9A2Q4	P62899	0.6607
B9A2Q4	Q9H1A4	0.60526
B9A2Q4	Q9NYK1	0.5199
B9A2Q4	Q99877	0.65486
B9A2Q4	P46781	0.71732
B9A2Q4	Q92925	0.5049
B9A2Q4	P40200	0.52125
B9A2Q4	O15523	0.63095
B9A2Q4	Q96S96	0.56837
B9A2Q4	Q9NRW3	0.91953
B9A2Q4	Q96C10	0.62675
B9A2Q4	Q9P2I0	0.53861
B9A2Q4	Q13342	0.66241
B9A2Q4	Q9BU20	0.61059
B9A2Q4	Q9NZ43	0.50076
B9A2Q4	O60234	0.55287
B9A2Q4	Q8IXI1	0.61655
P04578	P13667	0.86893
P04578	Q96S96	0.61604
P04578	Q9NYU2	0.90441
P04578	O14967	0.89068
P04578	Q9NZC2	0.50398
P04578	Q9UKY0	0.53583
P04578	O95858	0.688
P04578	O14548	0.57794
P04578	Q9UDY4	0.79867
P04578	Q96LT4	0.54823
P04578	Q8IUC8	0.67331
P04578	P04746	0.63675
P04578	P41732	0.77303
P04578	P04062	0.65745
P04578	P09525	0.55096
P04578	P25067	0.72368
P04578	Q13342	0.5874
P04578	Q8N3T1	0.67116
P04578	Q9P035	0.89926
P04578	Q8WWL7	0.54205
P04578	P54793	0.66557
P04578	Q96E93	0.69405
P04578	Q9NRC8	0.53226
P04578	Q9NTJ4	0.88799
P04578	Q14696	0.86759
P04578	Q9NYK1	0.56312
P04578	P23435	0.85452
P04578	Q9BU20	0.6116
P04578	Q6VIB9	0.83818
P04578	Q96PL1	0.57728
P04578	Q9BV94	0.82553
P04578	Q9NY97	0.81247
P04578	O75509	0.73102
P04578	P30414	0.78378
P04578	Q9NX01	0.56646
P04578	Q9NY25	0.57839
P04578	Q6W4X9	0.58782
P04578	Q6UW60	0.81417
P04578	Q86Z14	0.74567
P04578	Q5I7T1	0.52462
P04578	P13866	0.60987
P04578	P09669	0.63744
P04578	P98073	0.50704
P04578	O75947	0.63208
P04578	O43916	0.86759
P04578	P40200	0.52112
P04578	Q9UJJ9	0.81125
P04578	Q9NRW3	0.79004
P04578	Q86V24	0.60243
P04578	Q08188	0.8935
P04578	O43173	0.70396
P04578	Q9H293	0.66786
P04578	O75096	0.622
P04578	P58107	0.55412
P04578	Q5SW79	0.54232
P04578	Q8N807	0.66158
P04578	Q01650	0.86759
P04578	P06126	0.9419
P04578	Q8IXI1	0.67677
P04578	Q13454	0.68717
P04578	Q9UPU3	0.53438
P04578	O00754	0.89598
P04578	Q9NR34	0.90645
P04578	Q9GZU3	0.51557
P04578	O60476	0.93201
P04578	O60884	0.93302
P04585	Q99877	0.54354
P04585	Q5GLZ8	0.66701
P04585	P12882	0.52475
P04585	P09525	0.64882
P04585	P30414	0.9137
P04585	P06126	0.6094
P04585	Q9NRW3	0.92294
P04585	Q9BU89	0.55364
P04585	P09972	0.54447
P04585	Q9H293	0.51974
P04585	Q96L46	0.56525
P04585	Q8NDV3	0.51718
P04585	Q96C10	0.60488
P04585	J3KN16	0.56705
P04585	Q9Y508	0.51541
P04585	P46781	0.72115
P04585	Q9UGR2	0.54445
P04585	Q08188	0.65123
P04585	Q9NYK1	0.50511
P04585	Q9UKY0	0.69126
P04585	Q15003	0.58303
P04585	Q5SW79	0.5746
P04585	O15523	0.76139
P04585	Q9BU20	0.61114
P04585	Q9Y3U8	0.62238
P04585	Q96S96	0.62339
P04585	Q9Y6V7	0.70214
P04585	Q9P2I0	0.69845
P04585	P13667	0.54999
P04585	P58107	0.70797
P04585	O00472	0.51213
P04585	O60234	0.5603
P04585	O60307	0.59658
P04585	P41732	0.54159
P04585	Q9UNT1	0.55324
P04585	Q9NS18	0.68854
P04585	Q8IXI1	0.63288
P04585	Q9NRC8	0.58535
P04585	Q13342	0.62133
P04585	O14967	0.53491
P04585	B7ZMF0	0.5019
P04585	Q13601	0.73905
P04585	Q9H1A4	0.71675
P04585	Q92925	0.652
P04585	Q86VZ6	0.52141
P04585	Q9Y6F1	0.53555
P04585	P20292	0.51988
P04585	Q96IQ9	0.53038
P04585	Q14147	0.57267
P04585	Q9P035	0.54128
P04585	P62899	0.6957
P04585	Q9H3U1	0.53998
P04591	P20292	0.58314
P04591	Q9NYK1	0.52215
P04591	Q8NAU1	0.51509
P04591	Q96S96	0.59472
P04591	Q92925	0.66107
P04591	P02750	0.5023
P04591	Q8IXI1	0.65272
P04591	P98073	0.64205
P04591	Q9UNT1	0.79569
P04591	P40200	0.5031
P04591	O94812	0.51654
P04591	O75509	0.6753
P04591	Q9NZC2	0.71938
P04591	Q9H1A4	0.51733
P04591	Q9NX01	0.51624
P04591	Q8WWL7	0.55735
P04591	O00472	0.50174
P04591	P58107	0.63097
P04591	P09525	0.7295
P04591	P30414	0.88178
P04591	P43626	0.68698
P04591	Q9BU20	0.66383
P04591	Q08188	0.68021
P04591	Q9NS18	0.50931
P04591	O14967	0.58717
P04591	Q9UGR2	0.56638
P04591	P23470	0.63593
P04591	Q13601	0.52556
P04591	Q99550	0.51055
P04591	Q96IW2	0.51977
P04591	O15523	0.67083
P04591	Q9UKY0	0.82205
P04591	P13667	0.51016
P04591	Q96L46	0.54882
P04591	O95670	0.52387
P04591	O95968	0.56861
P04591	Q76G19	0.53437
P04591	Q96C10	0.53637
P04591	Q5VZ18	0.54756
P04591	Q9P2I0	0.66551
P04591	P06126	0.87476
P04591	O95858	0.71633
P04591	Q01650	0.58583
P04591	Q9Y216	0.57891
P04591	P78386	0.61159
P04591	O60609	0.55201
P04591	Q8N4N8	0.8357
P04591	P09972	0.58689
P04591	P23435	0.51723
P04591	P41732	0.87222
P04591	Q9H293	0.5558
P04591	Q9Y508	0.56536
P04591	Q9Y2I7	0.56768
P04591	P54793	0.5826
P04591	O60307	0.60041
P04591	Q5GLZ8	0.72786
P04591	P61916	0.86759
P04591	Q9NRC8	0.56972
P04591	Q9H3U1	0.55198
P04591	Q9Y6V7	0.87679
P04591	Q96LT4	0.53987
P04591	Q9NRW3	0.93983
P04601	O75096	0.65571
P04601	O95858	0.76082
P04601	Q9NTJ4	0.58758
P04601	Q9NRC8	0.55596
P04601	P13667	0.60909
P04601	P25067	0.57826
P04601	Q96E93	0.90654
P04601	Q76G19	0.5262
P04601	Q6VIB9	0.83515
P04601	Q5VV63	0.52663
P04601	Q8IXI1	0.70266
P04601	Q08188	0.58767
P04601	Q9UBY5	0.50023
P04601	P98073	0.69175
P04601	Q96PL1	0.64815
P04601	P56703	0.57908
P04601	P09669	0.57983
P04601	P02750	0.6287
P04601	Q9NY25	0.75431
P04601	P48960	0.53202
P04601	P48029	0.52924
P04601	O75947	0.56768
P04601	Q9UPU3	0.65778
P04601	Q9Y603	0.67237
P04601	P40200	0.6607
P04601	P04062	0.7796
P04601	Q13342	0.61945
P04601	Q96IQ9	0.55267
P04601	Q9UDY4	0.56695
P04601	Q9NYU2	0.52628
P04601	Q7L1I2	0.61831
P04601	Q9BU20	0.67336
P04601	Q9UHR4	0.56494
P04601	O00634	0.64021
P04601	O60542	0.57064
P04601	Q86VZ6	0.59663
P04601	Q9NYK1	0.68192
P04601	Q9UNT1	0.78076
P04601	P09525	0.68561
P04601	Q5VZ18	0.56155
P04601	Q96LL9	0.60468
P04601	Q8TEU8	0.52835
P04601	Q96FS4	0.62932
P04601	Q96IW2	0.53436
P04601	P58215	0.82541
P04601	Q6W4X9	0.69827
P04601	P13866	0.55887
P04601	O14548	0.58419
P04601	P23435	0.74616
P04601	P30414	0.85153
P04601	P06126	0.97484
P04601	Q8NDV3	0.60474
P04601	Q96S96	0.78942
P04601	P22897	0.86759
P04601	O75027	0.5641
P04601	Q96L46	0.59027
P04601	O14967	0.64972
P04601	Q9H293	0.62743
P04601	Q8NAU1	0.56244
P04601	O75509	0.73839
P04601	P54793	0.51808
P04601	P43626	0.78746
P04601	Q7Z4F1	0.51213
P04601	Q6UW60	0.69215
P04601	O60884	0.51274
P04601	Q8WWL7	0.81103
P04601	Q96LT4	0.51701
P04601	P41732	0.84338
P04601	Q9NRW3	0.79013
P04601	Q86Z14	0.64561
P04601	Q01650	0.6929
P04601	Q9NZC2	0.5377
P04601	P58107	0.64599
P04601	Q5SW79	0.51808
P04601	Q9UJJ9	0.50924
P04601	P09972	0.59859
P04608	Q8IVW6	0.8671
P04608	Q99811	0.54813
P04608	Q9UBY5	0.52142
P04608	Q8WWL7	0.84906
P04608	Q9NZ43	0.51205
P04608	P25067	0.61842
P04608	O75027	0.6323
P04608	Q13342	0.81869
P04608	P48960	0.51419
P04608	Q5SW79	0.71902
P04608	Q9NY25	0.57818
P04608	Q9NRW3	0.78592
P04608	Q9UPW6	0.53685
P04608	P05165	0.57045
P04608	P20292	0.55292
P04608	Q9NQZ6	0.50361
P04608	P41732	0.86427
P04608	Q9BU20	0.55149
P04608	Q8NEP7	0.53862
P04608	P56703	0.53657
P04608	P22897	0.86759
P04608	O75947	0.56173
P04608	G3XAC7	0.72427
P04608	Q9Y3U8	0.65945
P04608	Q9ULV3	0.80779
P04608	O14548	0.57057
P04608	Q6W4X9	0.51503
P04608	O60542	0.53755
P04608	Q96PL1	0.57747
P04608	Q9H293	0.70453
P04608	Q9Y6V7	0.5426
P04608	P43626	0.58144
P04608	Q86VZ6	0.56556
P04608	Q8IXI1	0.61971
P04608	P58215	0.6807
P04608	Q7L1I2	0.53742
P04608	Q9NYK1	0.65235
P04608	P06126	0.91102
P04608	Q96QE5	0.61003
P04608	Q86Z14	0.55047
P04608	P09669	0.88823
P04608	Q8IXQ6	0.57251
P04608	Q86WX3	0.59757
P04608	B2RAE3	0.77671
P04608	P13866	0.86759
P04608	Q14206	0.5246
P04608	Q9Y6F1	0.57557
P04608	Q9Y508	0.51512
P04608	Q9P2I0	0.75791
P04608	Q96P09	0.5027
P04608	Q9H668	0.54699
P04608	Q99877	0.97976
P04608	Q96S96	0.59221
P04608	Q96L46	0.72843
P04608	Q15003	0.86759
P04608	O00634	0.52882
P04608	P41225	0.68837
P04608	Q9NRC8	0.82741
P04608	O00472	0.86786
P04608	Q96C10	0.67306
P04608	Q96LT4	0.51155
P04608	P48029	0.8448
P04608	P09525	0.63808
P04608	P51460	0.50718
P04608	P40200	0.59891
P04608	O95858	0.71774
P04608	O14967	0.86139
P04608	P30414	0.90792
P04608	Q01650	0.79358
P04608	Q6UW60	0.82873
P04608	Q9H1A4	0.64492
P04608	P98073	0.6148
P04608	O75509	0.71816
P04608	Q9UBT6	0.50407
P04608	Q8NDV3	0.85979
P04608	Q9UBB4	0.55612
P04608	P23470	0.52557
P04608	Q9UKY0	0.53403
P04608	P04746	0.50107
P04608	Q6VIB9	0.90145
P04608	Q96E93	0.87949
P04608	P04062	0.8676
P04608	Q96IQ9	0.61171
P04608	P23435	0.78513
P04608	Q9H9B1	0.5911
P04608	A7E2X1	0.67985
P04608	Q92925	0.87437
P04608	Q9UJJ9	0.6922
P04608	Q9NYU2	0.55431
P04618	O60234	0.52049
P04618	P41732	0.5549
P04618	Q9Y6F1	0.69989
P04618	Q96L46	0.61822
P04618	P62899	0.86703
P04618	Q13342	0.79494
P04618	Q8IVW6	0.74316
P04618	P09913	0.54186
P04618	Q8NDV3	0.71912
P04618	P06126	0.86047
P04618	Q99877	0.86759
P04618	Q9H1A4	0.7269
P04618	J3KN16	0.60571
P04618	O14548	0.81039
P04618	P62280	0.70067
P04618	Q6VIB9	0.84771
P04618	O75947	0.62039
P04618	P21953	0.5414
P04618	Q96PL1	0.63871
P04618	O60476	0.51206
P04618	Q9BU89	0.69319
P04618	Q8IXQ6	0.6306
P04618	Q6UW60	0.66949
P04618	P13866	0.73861
P04618	Q9P035	0.67923
P04618	Q13601	0.86759
P04618	Q92925	0.90376
P04618	Q96E93	0.66243
P04618	Q96C10	0.78953
P04618	P50876	0.50538
P04618	Q9UJJ9	0.69812
P04618	Q06210	0.60853
P04618	Q08188	0.84081
P04618	Q8IXI1	0.58088
P04618	Q8NEG0	0.54141
P04618	P09669	0.82047
P04618	O15523	0.90296
P04618	Q14147	0.60461
P04618	Q9NRC8	0.79148
P04618	Q14206	0.71759
P04618	Q86Z14	0.50963
P04618	P46781	0.90006
P04618	Q9H9B1	0.55512
P04618	P22897	0.55081
P04618	P23435	0.53314
P04618	O43423	0.51301
P04618	Q96QE5	0.62261
P04618	Q96P09	0.5023
P04618	Q9NYK1	0.56581
P04618	Q9UKY0	0.71977
P04618	P09972	0.52692
P04618	Q9ULV3	0.781
P04618	P56589	0.52651
P04618	Q8IX01	0.61722
P04618	O43813	0.58856
P04618	P30414	0.96018
P04618	Q96S96	0.73514
P04618	Q9UHH9	0.57402
P04618	Q8WWL7	0.77204
P04618	Q9Y3U8	0.82586
P04618	Q9NYU2	0.66055
P04618	O00472	0.79687
P04618	Q9NR34	0.52894
P04618	Q15003	0.81067
P04618	P04746	0.57813
P04618	Q5SW79	0.79209
P04618	B2RAE3	0.55226
P04618	G3XAC7	0.53558
P04618	Q9BXJ8	0.50432
P04618	Q9Y6V7	0.86759
P04618	Q9NRW3	0.94777
P04618	Q9H668	0.59592
P04618	Q9NZ43	0.6784
P04618	A7E2X1	0.60112
P04618	P09525	0.60469
P04618	O14967	0.90205
P04618	Q9BU20	0.57781
P04618	O60884	0.53653
P04618	P41225	0.50034
P04618	Q9UBB4	0.92102
P04618	Q8IVS8	0.52201
P04618	Q9P2I0	0.88539
P04618	P12694	0.53721
P04618	P04062	0.86021
P04618	Q9NYP9	0.58091
P04618	Q01650	0.72083
P69722	P50876	0.52749
P69722	Q01650	0.59687
P69722	P04746	0.50941
P69722	Q9H9B1	0.53581
P69722	Q9UBB4	0.66879
P69722	Q08188	0.68995
P69722	Q8IXI1	0.59357
P69722	P41732	0.66792
P69722	Q99877	0.80658
P69722	P13866	0.53526
P69722	Q9H1A4	0.77527
P69722	Q8NDV3	0.62185
P69722	G3XAC7	0.55554
P69722	Q15003	0.57463
P69722	O14967	0.70806
P69722	O15523	0.6479
P69722	Q14206	0.51998
P69722	Q6VIB9	0.68882
P69722	Q8IXQ6	0.53546
P69722	Q9NRC8	0.73388
P69722	Q9NRW3	0.89949
P69722	Q5T0L3	0.50617
P69722	Q9UJJ9	0.55171
P69722	Q13342	0.86759
P69722	Q9P035	0.59163
P69722	Q5SW79	0.62082
P69722	O75947	0.55137
P69722	P40200	0.55142
P69722	Q9Y6F1	0.63688
P69722	Q96S96	0.62606
P69722	Q9NZ43	0.53792
P69722	Q9BU20	0.60046
P69722	Q13601	0.55297
P69722	Q86Z14	0.58353
P69722	Q9Y3U8	0.52278
P69722	Q8IVW6	0.53454
P69722	A7E2X1	0.50652
P69722	Q96E93	0.68507
P69722	Q9Y6V7	0.5488
P69722	Q9ULV3	0.57074
P69722	P23435	0.54981
P69722	Q9H293	0.54799
P69722	Q96L46	0.63068
P69722	Q9UGR2	0.5012
P69722	Q9P2I0	0.52955
P69722	Q8WWL7	0.82283
P69722	P06126	0.86926
P69722	P13667	0.50253
P69722	Q92925	0.73847
P69722	P09525	0.60942
P69722	Q96C10	0.61844
P69722	O00472	0.58497
P69722	P04062	0.67045
P69722	P30414	0.89271
P69722	Q6UW60	0.56978
P69722	P09669	0.57842
P69722	Q9NYK1	0.56087
Q71B31	Q5SW79	0.5727
Q71B31	Q6VIB9	0.53102
Q71B31	O60307	0.56483
Q71B31	O00472	0.53026
Q71B31	P06126	0.66486
Q71B31	Q86VZ6	0.50071
Q71B31	Q6W4X9	0.5442
Q71B31	B7ZMF0	0.53572
Q71B31	Q8NDV3	0.56025
Q71B31	P30414	0.93832
Q71B31	Q5GLZ8	0.61062
Q71B31	Q9UGR2	0.54837
Q71B31	Q9P035	0.60003
Q71B31	Q9NTJ4	0.54974
Q71B31	Q96L46	0.59132
Q71B31	Q9Y6F1	0.5467
Q71B31	O15523	0.79852
Q71B31	Q9NS18	0.71145
Q71B31	Q92925	0.67303
Q71B31	Q96C10	0.61927
Q71B31	Q14147	0.60165
Q71B31	P41732	0.66092
Q71B31	Q9UKY0	0.66234
Q71B31	O60234	0.52251
Q71B31	O60542	0.50527
Q71B31	Q9BU89	0.54025
Q71B31	Q99877	0.58395
Q71B31	J3KN16	0.58557
Q71B31	Q13601	0.75847
Q71B31	P13667	0.54821
Q71B31	P09525	0.56325
Q71B31	Q8IXQ6	0.5052
Q71B31	Q9NX01	0.51336
Q71B31	Q96PL1	0.55858
Q71B31	Q9BU20	0.58052
Q71B31	Q9Y6V7	0.71556
Q71B31	Q8IXI1	0.61074
Q71B31	Q15003	0.56211
Q71B31	P04746	0.55199
Q71B31	P58107	0.6873
Q71B31	Q13342	0.67235
Q71B31	Q9Y3U8	0.55849
Q71B31	Q9Y508	0.58566
Q71B31	Q9H293	0.58744
Q71B31	Q96P09	0.51612
Q71B31	Q96E93	0.51279
Q71B31	Q96S96	0.67612
Q71B31	P62899	0.51529
Q71B31	P09669	0.61407
Q71B31	P09972	0.60115
Q71B31	Q9H3U1	0.53175
Q71B31	P43626	0.5229
Q71B31	P04062	0.56853
Q71B31	O95858	0.55191
Q71B31	Q9UEY8	0.53674
Q71B31	Q9P2I0	0.70391
Q71B31	Q9H1A4	0.65843
Q71B31	Q86Z14	0.51853
Q71B31	Q9NZC2	0.51775
Q71B31	P20292	0.53163
Q71B31	P46781	0.51359
Q71B31	P61916	0.54129
Q71B31	Q9NRC8	0.62688
Q71B31	Q9NRW3	0.94431
Q71B31	O14548	0.54533
Q71B31	Q08188	0.65065
Q72874	O60884	0.66165
Q72874	Q13601	0.86759
Q72874	P20292	0.60996
Q72874	Q9NYP9	0.51689
Q72874	P07738	0.5397
Q72874	Q9NRW3	0.91416
Q72874	Q9BU20	0.57326
Q72874	O00178	0.52405
Q72874	Q9NX01	0.66112
Q72874	Q9NYK1	0.52583
Q72874	O14967	0.66326
Q72874	Q9BU89	0.86759
Q72874	P47755	0.68035
Q72874	P62899	0.81556
Q72874	Q9P2I0	0.82199
Q72874	Q14147	0.66976
Q72874	Q9Y6V7	0.85714
Q72874	Q8NDV3	0.57476
Q72874	P52788	0.54157
Q72874	O75947	0.55902
Q72874	Q8IXI1	0.61769
Q72874	Q9H668	0.56287
Q72874	Q96L46	0.64322
Q72874	Q99877	0.71481
Q72874	P11216	0.56232
Q72874	P09525	0.67385
Q72874	Q9H1A4	0.88254
Q72874	Q9UKY0	0.69093
Q72874	J3KN16	0.62551
Q72874	Q9UGR2	0.59871
Q72874	P04746	0.52871
Q72874	P30414	0.92929
Q72874	Q86VZ6	0.58748
Q72874	Q9Y3U8	0.74825
Q72874	Q9ULV3	0.73043
Q72874	Q9Y508	0.50918
Q72874	Q15003	0.78769
Q72874	Q9BWU0	0.52809
Q72874	Q92925	0.72482
Q72874	Q08188	0.67503
Q72874	P13667	0.64257
Q72874	Q9Y6F1	0.71637
Q72874	P02750	0.52447
Q72874	Q9NRC8	0.60534
Q72874	Q9NZ43	0.60382
Q72874	Q96IQ9	0.54266
Q72874	P58107	0.8676
Q72874	Q6W4X9	0.52227
Q72874	Q9NZN9	0.53673
Q72874	Q9P035	0.73427
Q72874	Q9UDY4	0.56716
Q72874	P46781	0.88377
Q72874	P21953	0.61131
Q72874	Q9H3U1	0.58658
Q72874	Q8IX01	0.78223
Q72874	Q96C10	0.75707
Q72874	Q9UEY8	0.70287
Q72874	Q5SW79	0.65427
Q72874	B7ZMF0	0.63955
Q72874	Q8IXQ6	0.55397
Q72874	Q9UPW6	0.53621
Q72874	Q9NS18	0.86759
Q72874	Q8N241	0.55216
Q72874	P09972	0.76137
Q72874	O00472	0.60968
Q72874	Q8TE69	0.53298
Q72874	Q96S96	0.70948
Q72874	O60234	0.60934
Q72874	Q14206	0.5447
Q72874	Q9UBB4	0.76183
Q72874	Q9UHH9	0.63154
Q72874	Q9BXJ8	0.55979
Q72874	Q06210	0.50062
Q72874	Q13342	0.63924
Q72874	O15523	0.90889
Q72874	P12882	0.87508
Q72874	O60307	0.71106
Q72874	Q96BW1	0.50923
Q72874	Q8N807	0.50208
Q72874	Q9NQZ6	0.5769
Q72874	Q9H2L5	0.61095
Q72874	Q5GLZ8	0.69903
Q77YF9	Q8WWL7	0.86901
Q77YF9	Q96C10	0.61116
Q77YF9	Q96PL1	0.6203
Q77YF9	Q15003	0.72239
Q77YF9	Q9NRC8	0.76464
Q77YF9	Q9UPQ9	0.55165
Q77YF9	Q9P2I0	0.70555
Q77YF9	Q99877	0.75076
Q77YF9	Q14206	0.62149
Q77YF9	P62280	0.60893
Q77YF9	P55318	0.80066
Q77YF9	P40200	0.66923
Q77YF9	Q9UBB4	0.67599
Q77YF9	P09525	0.55255
Q77YF9	Q96E93	0.72756
Q77YF9	O60542	0.55445
Q77YF9	Q8N201	0.5021
Q77YF9	Q9NX01	0.52189
Q77YF9	Q92925	0.65868
Q77YF9	Q96IQ9	0.60652
Q77YF9	Q9NYK1	0.56896
Q77YF9	O00754	0.51028
Q77YF9	O60234	0.74099
Q77YF9	Q9H293	0.63854
Q77YF9	Q01650	0.52355
Q77YF9	O75509	0.65943
Q77YF9	P62899	0.53514
Q77YF9	A7E2X1	0.54474
Q77YF9	G3XAC7	0.62212
Q77YF9	P30414	0.87758
Q77YF9	P46781	0.6553
Q77YF9	Q86VZ6	0.57844
Q77YF9	Q9Y6F1	0.69335
Q77YF9	O15523	0.55384
Q77YF9	Q9BU20	0.60249
Q77YF9	O75947	0.55113
Q77YF9	P13866	0.53192
Q77YF9	Q9ULV3	0.7102
Q77YF9	Q5SW79	0.86759
Q77YF9	Q9H668	0.62218
Q77YF9	P09669	0.71754
Q77YF9	Q9H9B1	0.58659
Q77YF9	Q9H1A4	0.73005
Q77YF9	O00634	0.55406
Q77YF9	P51460	0.51888
Q77YF9	Q5T0L3	0.61141
Q77YF9	Q9Y3U8	0.62335
Q77YF9	P58107	0.52697
Q77YF9	Q6UW60	0.53888
Q77YF9	Q8IVW6	0.65488
Q77YF9	P13667	0.58005
Q77YF9	Q8NDV3	0.8676
Q77YF9	Q13342	0.68141
Q77YF9	Q96LL9	0.63528
Q77YF9	P04062	0.66573
Q77YF9	Q9NRW3	0.63265
Q77YF9	Q8IVS8	0.59537
Q77YF9	Q96DC7	0.55495
Q77YF9	P58012	0.86759
Q77YF9	Q8IXI1	0.59511
Q77YF9	Q9UDY4	0.57206
Q77YF9	Q14147	0.60417
Q77YF9	Q9UPW6	0.65746
Q77YF9	Q12952	0.75682
Q77YF9	Q6VIB9	0.71806
Q77YF9	Q96S96	0.68023
Q77YF9	Q96L46	0.65868
Q77YF9	Q2TAA8	0.59917
Q77YF9	Q9H3U1	0.51484
Q77YF9	Q9NYP9	0.66612
Q77YF9	Q13601	0.53385
Q77YF9	Q86WX3	0.50068
Q77YF9	O14967	0.79617
Q77YF9	Q8IXQ6	0.57274
Q77YF9	O60884	0.6116
Q77YF9	Q9Y6V7	0.63738
Q77YF9	O14548	0.63843
Q77YF9	Q96P09	0.58435
Q9WB91	P50876	0.51188
Q9WB91	Q96L46	0.57403
Q9WB91	Q8IVW6	0.66787
Q9WB91	P04746	0.51706
Q9WB91	P06126	0.9648
Q9WB91	Q7L1I2	0.50002
Q9WB91	Q9UJJ9	0.50289
Q9WB91	Q01650	0.71206
Q9WB91	Q9NR34	0.59872
Q9WB91	P09525	0.59016
Q9WB91	J3KN16	0.61056
Q9WB91	Q9H9B1	0.52819
Q9WB91	Q9H1A4	0.7661
Q9WB91	O14967	0.84571
Q9WB91	A7E2X1	0.61606
Q9WB91	B2RAE3	0.53453
Q9WB91	Q8IXI1	0.61689
Q9WB91	Q15003	0.68684
Q9WB91	Q9UKY0	0.53377
Q9WB91	Q9P035	0.72724
Q9WB91	P09972	0.50116
Q9WB91	Q8NDV3	0.66914
Q9WB91	Q99877	0.75483
Q9WB91	Q9NZ43	0.50123
Q9WB91	Q14206	0.70398
Q9WB91	Q96E93	0.78758
Q9WB91	Q86Z14	0.55961
Q9WB91	O95858	0.70127
Q9WB91	P41732	0.84306
Q9WB91	P04062	0.78655
Q9WB91	O75509	0.67329
Q9WB91	Q96LT4	0.63501
Q9WB91	Q9UGR2	0.5123
Q9WB91	Q9UKU0	0.63764
Q9WB91	Q9ULV3	0.58674
Q9WB91	Q9H293	0.52596
Q9WB91	Q9UBB4	0.89298
Q9WB91	O60884	0.59147
Q9WB91	Q9Y6F1	0.67211
Q9WB91	O60476	0.63241
Q9WB91	P13866	0.61409
Q9WB91	Q9NY25	0.58456
Q9WB91	P46781	0.51948
Q9WB91	P23435	0.7536
Q9WB91	P30414	0.92619
Q9WB91	G3XAC7	0.55991
Q9WB91	Q9P2I0	0.71067
Q9WB91	Q6UW60	0.64632
Q9WB91	O75947	0.86759
Q9WB91	Q96S96	0.61466
Q9WB91	P09913	0.86759
Q9WB91	O00472	0.77447
Q9WB91	Q5SW79	0.73609
Q9WB91	P09669	0.76069
Q9WB91	Q96C10	0.57634
Q9WB91	Q9BU89	0.52682
Q9WB91	Q9NRW3	0.94661
Q9WB91	Q8WWL7	0.79187
Q9WB91	Q96PL1	0.59117
Q9WB91	Q9NYP9	0.6301
Q9WB91	O15523	0.63328
Q9WB91	Q13342	0.7429
Q9WB91	Q6VIB9	0.81897
Q9WB91	Q9UPU3	0.55999
Q9WB91	P13667	0.61845
Q9WB91	Q9BV94	0.53359
Q9WB91	P40200	0.59006
Q9WB91	Q9UDY4	0.63962
Q9WB91	Q92925	0.81933
Q9WB91	Q9BU20	0.57538
Q9WB91	Q9Y6V7	0.56193
Q9WB91	O14548	0.58024
Q9WB91	Q9NRC8	0.70609
Q9WB91	P22897	0.54334
Q9WB91	Q9NYK1	0.60821
Q9WB91	Q08188	0.77164
Q9WB91	Q13601	0.72904
Q9WB91	Q6W4X9	0.51705
Q9WB91	Q8IXQ6	0.51012
